# Supplementary material for: Tumor Morphology for Prediction of Poor Responses Early in Neoadjuvant Chemotherapy for Breast Cancer: A Multicenter Retrospective Study
Source: Tomography. 2024 Nov 20;10(11):1832–45. doi: 10.3390/tomography10110134 (PMC11598075; doi:10.3390/tomography10110134)
Supplement: Supplementary file 1 [file tomography-10-00134-s001.zip]

Archive with 1 entries (1 files):
- tomography-3270630-supplementary.pdf
